# Supplementary material for: EgoNet: identification of human disease ego-network modules
Source: BMC Genomics. 2014 Apr 28;15:314. doi: 10.1186/1471-2164-15-314 (PMC4234496; doi:10.1186/1471-2164-15-314)
Supplement: Additional file 4: Table S1 — Enriched GO and KEGG categories for the top 100 disease-associated genes ranked by M value. [file 1471-2164-15-314-S4.xlsx]

## Sheet: GO_Biological_Process
Term	Category	Count	FDR
GO:0007167	enzyme linked receptor protein signaling pathway	21	1.75582e-10
GO:0010604	positive regulation of macromolecule metabolic process	30	2.88158e-10
GO:0042981	regulation of apoptosis	28	2.9746e-09
GO:0043067	regulation of programmed cell death	28	3.75352e-09
GO:0010941	regulation of cell death	28	4.09257e-09
GO:0010628	positive regulation of gene expression	24	6.88264e-09
GO:0010033	response to organic substance	26	1.21098e-08
GO:0031328	positive regulation of cellular biosynthetic process	25	2.82342e-08
GO:0045941	positive regulation of transcription	23	2.94696e-08
GO:0009891	positive regulation of biosynthetic process	25	3.82349e-08
GO:0051173	positive regulation of nitrogen compound metabolic process	24	5.56842e-08
GO:0010557	positive regulation of macromolecule biosynthetic process	24	7.58844e-08
GO:0007178	transmembrane receptor protein serine/threonine kinase signaling pathway	12	1.56399e-07
GO:0045935	positive regulation of nucleobase, nucleoside, nucleotide and nucleic acid metabolic process	23	2.08315e-07
GO:0006357	regulation of transcription from RNA polymerase II promoter	24	6.1972e-07
GO:0007242	intracellular signaling cascade	31	6.59654e-07
GO:0043065	positive regulation of apoptosis	19	8.72666e-07
GO:0043068	positive regulation of programmed cell death	19	9.75811e-07
GO:0010942	positive regulation of cell death	19	1.05073e-06
GO:0009719	response to endogenous stimulus	18	2.70097e-06
GO:0043066	negative regulation of apoptosis	17	2.99711e-06
GO:0043069	negative regulation of programmed cell death	17	3.66903e-06
GO:0060548	negative regulation of cell death	17	3.81901e-06
GO:0009725	response to hormone stimulus	17	5.03726e-06
GO:0051130	positive regulation of cellular component organization	13	5.48369e-06
GO:0007243	protein kinase cascade	17	5.66125e-06
GO:0048545	response to steroid hormone stimulus	13	1.07074e-05
GO:0030509	BMP signaling pathway	8	2.79801e-05
GO:0045893	positive regulation of transcription, DNA-dependent	18	3.12004e-05
GO:0051254	positive regulation of RNA metabolic process	18	3.5279e-05
GO:0007369	gastrulation	9	3.76977e-05
GO:0045944	positive regulation of transcription from RNA polymerase II promoter	16	4.54148e-05
GO:0006917	induction of apoptosis	15	5.19059e-05
GO:0012502	induction of programmed cell death	15	5.39768e-05
GO:0007049	cell cycle	22	6.51715e-05
GO:0010605	negative regulation of macromolecule metabolic process	21	0.000131003
GO:0019220	regulation of phosphate metabolic process	17	0.000249634
GO:0051174	regulation of phosphorus metabolic process	17	0.000249634
GO:0007179	transforming growth factor beta receptor signaling pathway	8	0.000258196
GO:0031327	negative regulation of cellular biosynthetic process	18	0.000326505
GO:0010629	negative regulation of gene expression	17	0.000420374
GO:0009890	negative regulation of biosynthetic process	18	0.000440781
GO:0045449	regulation of transcription	40	0.000447928
GO:0001704	formation of primary germ layer	7	0.000448803
GO:0008219	cell death	20	0.000472276
GO:0032535	regulation of cellular component size	13	0.000480218
GO:0016265	death	20	0.000525395
GO:0044093	positive regulation of molecular function	18	0.000604843
GO:0016481	negative regulation of transcription	16	0.000723496
GO:0006468	protein amino acid phosphorylation	19	0.000754805
GO:0044087	regulation of cellular component biogenesis	10	0.000835532
GO:0042325	regulation of phosphorylation	16	0.000876885
GO:0006928	cell motion	16	0.00111707
GO:0010558	negative regulation of macromolecule biosynthetic process	17	0.00125674
GO:0043549	regulation of kinase activity	14	0.00138194
GO:0007166	cell surface receptor linked signal transduction	32	0.00143159
GO:0006355	regulation of transcription, DNA-dependent	31	0.0017686
GO:0009628	response to abiotic stimulus	14	0.00194263
GO:0051338	regulation of transferase activity	14	0.00219209
GO:0008361	regulation of cell size	11	0.00220213
GO:0016310	phosphorylation	20	0.00238272
GO:0051252	regulation of RNA metabolic process	31	0.00283995
GO:0045934	negative regulation of nucleobase, nucleoside, nucleotide and nucleic acid metabolic process	16	0.00285666
GO:0051172	negative regulation of nitrogen compound metabolic process	16	0.0033798
GO:0043085	positive regulation of catalytic activity	16	0.00346118
GO:0051094	positive regulation of developmental process	12	0.00467842
GO:0045597	positive regulation of cell differentiation	11	0.00571358
GO:0001707	mesoderm formation	6	0.00698483
GO:0032880	regulation of protein localization	9	0.00727153
GO:0040017	positive regulation of locomotion	8	0.00750268
GO:0051272	positive regulation of cell motion	8	0.00750268
GO:0042127	regulation of cell proliferation	19	0.00803595
GO:0045892	negative regulation of transcription, DNA-dependent	13	0.00841247
GO:0048332	mesoderm morphogenesis	6	0.00920062
GO:0022402	cell cycle process	16	0.00954637
GO:0051253	negative regulation of RNA metabolic process	13	0.00997604
GO:0048598	embryonic morphogenesis	12	0.0120943
GO:0006461	protein complex assembly	15	0.012425
GO:0070271	protein complex biogenesis	15	0.012425
GO:0060284	regulation of cell development	10	0.0173938
GO:0010035	response to inorganic substance	10	0.0173938
GO:0051603	proteolysis involved in cellular protein catabolic process	16	0.0196187
GO:0044257	cellular protein catabolic process	16	0.0208153
GO:0007389	pattern specification process	11	0.0221054
GO:0010647	positive regulation of cell communication	12	0.0232006
GO:0042493	response to drug	10	0.0264345
GO:0016567	protein ubiquitination	8	0.0270629
GO:0007183	SMAD protein complex assembly	4	0.0279173
GO:0030163	protein catabolic process	16	0.0300221
GO:0070201	regulation of establishment of protein localization	8	0.03017
GO:0051050	positive regulation of transport	10	0.0340634
GO:0006796	phosphate metabolic process	20	0.0401537
GO:0006793	phosphorus metabolic process	20	0.0401537
GO:0001775	cell activation	11	0.0412251
GO:0033674	positive regulation of kinase activity	10	0.0450041
GO:0033157	regulation of intracellular protein transport	6	0.0485324

## Sheet: GO_Molecular_Function
Term	Category	Count	FDR
GO:0046332	SMAD binding	10	2.6122e-08
GO:0019899	enzyme binding	21	3.47059e-07
GO:0005072	transforming growth factor beta receptor, cytoplasmic mediator activity	6	7.97824e-06
GO:0019787	small conjugating protein ligase activity	12	2.18298e-05
GO:0004842	ubiquitin-protein ligase activity	11	7.96351e-05
GO:0005524	ATP binding	30	0.000104057
GO:0032559	adenyl ribonucleotide binding	30	0.00013965
GO:0010843	promoter binding	8	0.000147989
GO:0016881	acid-amino acid ligase activity	12	0.000156547
GO:0032555	purine ribonucleotide binding	33	0.000277491
GO:0032553	ribonucleotide binding	33	0.000277491
GO:0030554	adenyl nucleotide binding	30	0.000429709
GO:0019900	kinase binding	11	0.000505604
GO:0070412	R-SMAD binding	5	0.000554259
GO:0001883	purine nucleoside binding	30	0.000592686
GO:0016879	ligase activity, forming carbon-nitrogen bonds	12	0.000634949
GO:0008022	protein C-terminus binding	10	0.000653359
GO:0001882	nucleoside binding	30	0.000685224
GO:0017076	purine nucleotide binding	33	0.000760341
GO:0000166	nucleotide binding	36	0.000887181
GO:0019901	protein kinase binding	10	0.000929454
GO:0030528	transcription regulator activity	28	0.00228374
GO:0008134	transcription factor binding	16	0.00247015
GO:0004672	protein kinase activity	17	0.00405325
GO:0030618	transforming growth factor beta receptor, pathway-specific cytoplasmic mediator activity	4	0.00407023
GO:0003690	double-stranded DNA binding	8	0.00576224
GO:0042802	identical protein binding	17	0.00814467
GO:0043566	structure-specific DNA binding	9	0.00867104

## Sheet: KEGG_Pathway
Term	Category	Count	FDR
hsa05200	Pathways in cancer	30	9.24488e-16
hsa04520	Adherens junction	15	2.17693e-10
hsa05210	Colorectal cancer	15	7.71483e-10
hsa04012	ErbB signaling pathway	15	1.27925e-09
hsa05215	Prostate cancer	13	5.3536e-07
hsa05212	Pancreatic cancer	12	7.67807e-07
hsa05220	Chronic myeloid leukemia	12	1.20941e-06
hsa04722	Neurotrophin signaling pathway	14	2.28825e-06
hsa04660	T cell receptor signaling pathway	13	5.25819e-06
hsa04350	TGF-beta signaling pathway	12	6.16873e-06
hsa04310	Wnt signaling pathway	14	2.59506e-05
hsa04510	Focal adhesion	15	0.000104752
hsa05213	Endometrial cancer	9	0.000184831
hsa04010	MAPK signaling pathway	16	0.000576416
hsa04120	Ubiquitin mediated proteolysis	12	0.000723587
hsa05223	Non-small cell lung cancer	8	0.003829
hsa04664	Fc epsilon RI signaling pathway	9	0.0044747
hsa05130	Pathogenic Escherichia coli infection	8	0.00555214
hsa05214	Glioma	8	0.0109614
hsa04110	Cell cycle	10	0.0203115
hsa04370	VEGF signaling pathway	8	0.0349981
hsa04662	B cell receptor signaling pathway	8	0.0349981
